# Supplementary material for: Sexual mixing in opposite-sex partnerships in Britain and its implications for STI risk: findings from the third National Survey of Sexual Attitudes and Lifestyles (Natsal-3)
Source: Int J Epidemiol. 2018 Dec 11;48(1):228–42. doi: 10.1093/ije/dyy237 (PMC6380304; doi:10.1093/ije/dyy237)
Supplement: Supplementary Tables [file dyy237_supplementary_tables.xlsx]

## Sheet: Supplementary Table 1
Supplementary Table 1: Sample characteristics by gender
	Partcipants aged 16-74y					Partcipants aged 16-44y
	Men		Women			Men		Women
Denominators
(unweighted, weighted participants)	4490, 5576		6269, 5386			3163, 3276		4717, 3292
	%	[95% CI]	%	[95% CI]		%	[95% CI]	%	[95% CI]
Age at interview
16-24	15.9	[14.9,17.0]	16.5	[15.6,17.4]		27.1	[25.4,28.9]	27	[25.6,28.4]
25-34	20.8	[19.6,22.1]	22	[21.0,23.1]		35.4	[33.5,37.4]	36	[34.5,37.6]
35-44	22	[20.5,23.6]	22.6	[21.4,24.0]		37.5	[35.3,39.8]	37	[35.3,38.8]
45-54	20	[18.5,21.5]	20.7	[19.3,22.1]		N/A		N/A
55-64	14.1	[12.9,15.5]	12.5	[11.5,13.6]		N/A		N/A
65-74	7.2	[6.3,8.1]	5.7	[5.0,6.5]		N/A		N/A
Ethnic group
White/White British	88.9	[87.6,90.1]	89.5	[88.5,90.4]		85.7	[84.0,87.3]	87	[85.8,88.2]
Mixed ethnicity	1.6	[1.2,2.0]	2.1	[1.7,2.5]		2.2	[1.7,2.9]	2.7	[2.2,3.3]
Asian/Asian British	5.4	[4.5,6.4]	4.3	[3.7,5.0]		6.7	[5.6,8.2]	5.7	[4.9,6.7]
Black/Black British	3.2	[2.6,4.0]	3.2	[0.8,0.7]		3.8	[3.1,4.8]	3.4	[2.8,4.2]
Chinese	0.4	[0.2,0.8]	0.4	[0.3,0.7]		0.7	[0.4,1.3]	0.6	[0.4,0.9]
other	0.5	[0.3,0.8]	0.6	[0.4,0.9]		0.7	[0.5,1.1]	0.5	[0.3,0.8]
Opposite-sex partner numbers, past year
1	81.5	[80.2,82.7]	87.5	[86.7,88.4]		75.8	[72.1,77.5]	82.1	[80.8,83.3]
2	8.6	[7.8,9.6]	6.3	[5.7,6.9]		10.6	[9.5,11.9]	8.5	[7.7,9.4]
3	4.1	[3.6,4.8]	2.6	[2.2,2.9]		5.7	[4.9,6.6]	3.8	[3.3,4.3]
4-9	4.5	[3.9,5.2]	3.2	[2.8,3.7]		6	[5.2,6.9]	5	[4.3,5.8]
10+	1.3	[1.0,1.6]	0.4	[0.3,0.6]		1.9	[1.5,2.4]	0.6	[0.4,0.9]
Any of the (max.) 3 MRPs were casual	18.3	[17.1,19.5]	11.9	[11.0,12.8]		23.9	[22.2,25.6]	16.6	[15.4,17.9]
Some STI risk perceived1	27.6	[26.0,29.1]	21.9	[20.8,23.1]		34.9	[32.9,36.9]	27.4	[25.9,28.9]
Had STI diagnosis/es, past year	0.9	[0.7,1.3]	1.1	[0.8,1.4]		1.5	[1.1,2.0]	1.7	[1.3,2.2]
Note for Supplementary Table 1:
1 participants were asked: "What do you think about the risks to you, personally, with your present lifestyle of getting a sexually transmitted infection that is not HIV?". Response options were: greatly at risk; quite a lot; not very much; not at all. For the purposes of these (binary) analyses this was coded as "not at all at risk" vs. "at some risk".

## Sheet: Supplementary Table 2
Supplementary Table 2: Distribution of partnerships by partnership status, gender and age-group
	Age-group
	16-24		25-34		35-44		45-54		55-64		65-74		All ages (16-74)		All ages (16-44)
Partnership status of men's partnerships at most recent sex	%	[95% CI]	%	[95% CI]	%	[95% CI]	%	[95% CI]	%	[95% CI]	%	[95% CI]	%	[95% CI]	%	[95% CI]
Steady partnership	50.8	[46.9,54.8]	65.1	[59.0,70.8]	81	[76.5,84.9]	79	[69.6,86.1]	80.9	[74.4,86.0]	90.7	[84.8,94.4]	69.6	[67.1,72.0]	63.8	[60.9,66.6]
Living together /married / civil partnership	8.2	[6.8,9.9]	45	[39.8,50.4]	68.1	[63.2,72.5]	65.2	[57.4,72.2]	66	[59.5,72.0]	84.4	[78.3,89.1]	47.3	[45.0,49.5]	37	[34.4,39.6]
Steady relationship	35.5	[31.8,39.4]	13.7	[11.3,16.5]	8.9	[6.9,11.4]	11.4	[8.8,14.7]	12.7	[9.1,17.5]	6.2	[4.1,9.3]	17.6	[16.2,19.2]	20.8	[18.9,22.9]
Used to be in a steady relationship, but not at time	7.1	[5.2,9.7]	6.4	[4.2,9.6]	4.1	[2.2,7.4]	2.5	[1.4,4.2]	2.2	[1.1,4.3]	0	0	4.7	[3.8,5.8]	6	[4.8,7.6]
Currently casual partnership	49.2	[45.2,53.2]	34.9	[29.2,41.0]	19	[15.1,23.5]	21	[13.9,30.4]	19.1	[14.0,25.6]	9.3	[5.6,15.2]	30.4	[28.0,32.9]	36.2	[33.4,39.1]
Known each other for a while, but not in a steady relationship	24.9	[21.9,28.2]	16.7	[12.1,22.7]	8.7	[6.2,12.0]	14.7	[8.0,25.3]	11.1	[7.9,15.4]	7.8	[4.6,12.8]	16	[14.0,12.8]	17.8	[15.5,20.2]
Recently met	14.4	[11.6,17.6]	9.4	[7.3,11.9]	6.8	[4.5,10.3]	4.1	[2.7,6.4]	5.8	[3.1,10.7]	0	0	8.5	[7.4,9.8]	10.6	[9.1,12.3]
Just met for first time	9.9	[7.8,12.6]	8.8	[5.2,14.5]	3.4	[1.8,6.5]	2.2	[0.1,5.3]	2.2	[0.1,5.0]	1.6	[0.3,8.6]	5.9	[4.7,7.5]	7.8	[6.1,9.9]
Denominators (unweighted, weighted partnerships):	1989, 2318		1671, 2101		805, 1593		685, 1451		528, 1034		286, 448		5964, 8945		4465, 6012
Partnership status of women's partnerships at most recent sex
Steady partnership	60.9	[57.0,64.7]	77.9	[74.7,80.8]	80.5	[68.7,88.5]	91.1	[87.8,93.5]	95.4	[92.8,97.1]	96.8	[92.3,98.7]	79	[76.2,81.6]	72.8	[69.5,75.8]
Living together /married / civil partnership	16.9	[14.9,19.0]	54.4	[51.0,57.7]	70.4	[62.9,76.9]	73.7	[69.8,77.3]	85.1	[81.5,88.0]	91.9	[87.4,94.9]	56.7	[54.8,58.5]	46.5	[44.5,48.6]
Steady relationship	35.4	[32.5,38.5]	17.7	[15.9,19.7]	8	[5.5,11.4]	15.1	[12.8,17.7]	8.8	[6.7,11.6]	4.3	[2.6,7.2]	17.9	[16.4,19.6]	20.7	[18.4,23.3]
Used to be in a steady relationship, but not at time	8.7	[7.0,10.7]	5.8	[4.7,7.2]	2.1	[1.3,3.3]	2.3	[1.5,3.5]	1.5	[0.7,3.3]	0.6	[0.1,2.3]	4.4	[3.8,5.2]	5.6	[4.7,6.6]
Currently casual partnership	39.1	[35.3,43.0]	22.1	[19.2,25.3]	19.5	[11.5,31.3]	8.9	[6.5,12.2]	4.6	[2.9,7.2]	3.2	[1.3,7.7]	21	[18.5-23.8]	27.2	[24.2,30.5]
Known each other for a while, but not in a steady relationship	24.9	[21.8,28.4]	13.6	[11.5,16.0]	14.4	[6.5,29.0]	4.9	[3.7,6.1]	3.9	[2.5,6.1]	3	[1.1,7.6]	13.7	[11.2,16.8]	17.8	[14.5,21.7]
Recently met	10.1	[8.1,12.5]	5.6	[4.4,7.0]	4.7	[1.8,11.5]	2.4	[1.5,3.9]	0.5	[0.2,1.8]	0.2	[<0.1,1.6]	5.2	[4.2,6.5]	6.9	[5.4,8.7]
Just met for first time	4.1	[3.0,5.5]	2.9	[1.8,4.7]	0.5	[0.2,1.1]	1.5	[0.5,4.9]	0.2	[<0.1,1.2]	0	0	2	[1.5,2.7]	2.5	[1.6,3.3]
Denominators (unweighted, weighted partnerships):	2454, 1823		2622, 1645		1107, 1723		885, 1252		524, 705		240, 317		7832, 7466		6183, 5191
Notes for Supplementary Table 2:
Denominators vary from total number of partners quoted in the paper due to item non-response on relationship status variable.
p-value for variation by age-group <0.0001 for men and for women

## Sheet: Supplementary Table 3
Supplementary Table 3: AORs for all variables in participant-level models examining associations between disassortative sexual mixing and STI risk indicators by gender
	Male participants								Female participants
	% of participants	95% CI	Odds ratio	AOR1	95% CI	p-value	Denominator2		% of participants	95% CI	Odds ratio	AOR1	95% CI	p-value	Denominator2
Participant-level outcome: Any STI risk perceived3
Hypothesised explanatory variables:
Disassortative age-mixing in any of (max.) 3 MRPs						0.859								0.031
No, only assortative mixing	35.5	[33.3-37.8]	1	1	-		2246, 2216		25.3	[23.6,27.1]	1	1	-		3075, 2187
Yes, age mixing in at least one partnership	33.6	[30.2-37.3]	0.92	0.98	[0.79,1.22]		914, 1055		31.4	[28.8,34.1]	1.35	1.21	[1.02,1.44]		1639, 1103
Participant's age, years4				0.96	[0.94,0.97]	<0.001						0.96	[0.95,0.97]	<0.001
Opposite-sex partner numbers, past year4				1.06	[1.00,1.12]	0.047						1.01	[0.96,1.05]	0.729
Any of the (max.) 3 MRPs were casual				5.14	[4.09,6.47]	<0.001						5.36	[4.35,6.60]	<0.001
Disassortative ethnic-mixing in any of (max.) 3 MRPs						0.002								0.493
No, only assortative mixing	32.5	[30.5,34.6]	1	1	-		2780,2897		25.8	[24.3,27.3]	1	1	-		4218, 2954
Yes, ethnic-mixing in at least one partnership	53.1	[47.2-58.9]	2.35	1.76	[1.23,2.52]		380, 375		41.2	[35.7,46.9]	2.02	1.11	[0.82,1.49]		496, 336
Participant's age, years4				0.96	[0.94,0.97]	<0.001						0.96	[0.95,0.97]	<0.001
Opposite-sex partner numbers, past year4				1.05	[1.00,1.11]	0.052						1.01	[0.96,1.06]	0.7
Any of the (max.) 3 MRPs were casual				4.96	[3.95,6.21]	<0.001						5.53	[4.49,6.81]	<0.001
Participant's ethnic group						0.093								0.004
White/White British				1								1
Asian/Asian British				1.2	[0.77,1.88]							1.13	[0.76,1.68]
Black/Black British				0.82	[0.46,1.47]							1.81	[1.18,2.76]
other (incl. Chinese & mixed)				0.52	[0.30,0.92]							1.76	[1.13,2.71]
Disassortative geographical-mixing (when first met) in any of (max.) 3 MRPs						0.434								0.329
No, only assortative mixing	34.1	[32.0,36.3]	1	1	-		2646, 2700		26.3	[24.8,28.0]	1	1	-		3984, 2772
Yes, geographical-mixing in at least one partnership	38.6	[33.7,43.8]	1.21	1.11	[0.86,1.43]		514, 572		32.8	[28.8,37.0]	1.37	1.12	[0.89,1.42]		730, 519
Participant's age, years4				0.96	[0.94,0.97]	<0.001						0.96	[0.95,0.97]	<0.001
Opposite-sex partner numbers, past year4				1.06	[1.00,1.12]	0.046						1.01	[0.96,1.06]	0.73
Any of the (max.) 3 MRPs were casual				5.06	[4.04,6.34]	<0.001						5.52	[4.48,6.80]	<0.001
Participant-level outcome: STI diagnosis in the past year
Hypothesised explanatory variables:
Disassortative age-mixing in any of (max.) 3 MRPs						0.55								0.054
No, only assortative mixing	1.4	[1.0,2.0]	1	1	-		2233, 2197		1.5	[1.0-2.1]	1	1	-		3062, 2181
Yes, age mixing in at least one partnership	1.6	[0.9,2.6]	1.1	1.23	[0.63,2.40]		906, 1047		2.1	[1.5-3.0]	1.46	1.64	[0.99,2.72]		1637, 1102
Participant's age, years4				0.96	[0.92,1.01]	0.097						0.89	[0.85,0.93]	<0.001
Opposite-sex partner numbers, past year4				1.05	[1.02,1.08]	<0.001						1.02	[1.00,1.04]	0.02
Any of the (max.) 3 MRPs were casual				3.33	[1.72,6.44]	<0.001						3.03	[1.91,4.80]	<0.001
Disassortative ethnic-mixing in any of (max.) 3 MRPs						0.011								0.12
No, only assortative mixing	1.2	[0.8,1.6]	1	1	-		2762, 2873		1.4	[1.1,1.9]	1	1			4203, 2946
Yes, ethnic-mixing in at least one partnership	4	[2.3,6.7]	3.53	2.37	[1.22,4.59]		377, 372		4.4	[2.5,7.5]	3.23	1.83	[0.86,3.89]		496, 336
Participant's age, years4				0.97	[0.93,1.01]	0.15						0.9	[0.86,0.94]	<0.001
Opposite-sex partner numbers, past year4				1.05	[1.02,1.08]	<0.001						1.02	[1.00,1.04]	0.012
Any of the (max.) 3 MRPs were casual				2.92	[1.51,5.62]	0.001						3.03	[1.89,4.84]	<0.001
Participant's ethnic group						0.57								0.44
White/White British				1								1
Asian/Asian British				0.6	[0.14,2.61]							0.38	[0.05,3.01]
Black/Black British				1.65	[0.59,4.67]							2.38	[0.51,11.2]
other (incl. Chinese & mixed)				0.57	[0.11,2.83]							1.43	[0.51,4.01]
Disassortative geographical-mixing (when first met) in any of (max.) 3 MRPs						0.873								0.062
No, only assortative mixing	1.5	[1.1,2.0]	1	1	-		2632, 2678		1.5	[1.2,2.0]	1	1	-		3969, 2764
Yes, geographical-mixing in at least one partnership	1.5	[0.7,3.1]	1.02	0.94	[0.43,2.04]		507, 567		2.8	[1.7,4.5]	1.86	1.68	[0.98,2.90]		730, 519
Participant's age, years4				0.97	[0.93,1.01]	0.15						0.89	[0.85,0.93]	<0.001
Opposite-sex partner numbers, past year4				1.05	[1.02,1.08]	<0.001						1.02	[1.00,1.03]	0.031
Any of the (max.) 3 MRPs were casual				3.5	[1.88,6.50]	<0.001						3.11	[1.92,5.04]	<0.001
Notes for Supplementary Table 3:
1 AOR = adjusted odds ratio; for partnership-level outcome (condom use at first sex with partner) OR adjusted for participant's age at first sex with that partner; for participant-level outcomes (STI risk perception and reported STI diagnosis) ORs adjusted for participant's age at interview, whether any of their (max.) 3 MRPs were casual. participant's opposite-sex partner numbers in the past yea…
2 unweighted, weighted participants, defined as those sexually-active and aged 16-44
3 participants were asked: "What do you think about the risks to you, personally, with your present lifestyle of getting a sexually transmitted infection that is not HIV?". Response options were: greatly at risk; quite a lot; not very much; not at all.
For the purposes of these (binary) analyses this was coded as "not at all at risk" vs. "at some risk".
4 included in the models as continuous variables

## Sheet: Supplementary Table 4
Supplementary Table 4: Associations between disassortative sexual mixing and STI risk indicators by gender for participants aged 16-74 at interview
	Men's partnerships								Women's partnerships
	% of partnerships	95% CI	Odds ratio	AOR1	95% CI	p-value	Denominator2		% of partnerships	95% CI	Odds ratio	AOR1	95% CI	p-value	Denominator2
Outcome: Condom use at first sex with partner
Hypothesised explanatory variables:
Disassortative-age mixing with partner						0.25								0.37
No (assortative mixing)	53.3	[50.7-55.8]	1	1			3250, 4531		55.6	[52.2-59.0]	1	1			4569, 4380
Yes (disassortative mixing)	40.8	[36.0-45.7]	0.6	0.86	[0.66-1.11]		1545, 2723		50.4	[43.8-56.9]	0.81	0.93	[0.79-1.09]		2196, 2159
Disassortative ethnic-mixing with partner						0.2								0.82
No (assortative mixing)	47.8	[45.3-50.2]	1	1			4431, 6645		53.9	[49.4-58.3]	1	1			6228, 6069
Yes (disassortative mixing)	54.1	[44.7-63.1]	1.29	1.31	[0.87-1.99]		415, 675		54.4	[49.0-59.6]	1.02	1.04	[0.77-1.40]		586, 510
Disassortative geographical-mixing with partner						0.43								0.23
No (assortative mixing)	49.2	[46.6-51.8]	1	1	-		4216, 6332		52.3	[50.4-54.2]	1	1			5960, 5522
Yes (disassortative mixing)	43.3	[38.2-48.6]	0.79	0.91	[0.72-1.15]		626, 985		61.7	[41.6-78.4]	1.47	1.71	[0.72-4.08]		853, 1056
	Male participants								Female participants
	% of participants	95% CI	Odds ratio	AOR1	95% CI	p-value	Denominator3		% of participants	95% CI	Odds ratio	AOR1	95% CI	p-value	Denominator3
STI risk perception4
Hypothesised explanatory variables:
Disassortative age-mixing in any of (max.) 3 MRPs						0.53								0.027
No, only assortative mixing	27.7	[25.9-29.6]	1	1	-		2880, 3359		20	[18.7-21.4]	1	1			4060, 3565
Yes, age mixing in at least one partnership	27.3	[24.8-29.9]	0.98	1.06	[0.88-1.27]		1604, 2209		25.6	[23.6-27.8]	1.38	1.19	[1.02-1.39]		2205, 1818
Disassortative ethnic-mixing in any of (max.) 3 MRPs						0.004								0.067
No, only assortative mixing	25.6	[24.0-27.2]	1	1	-		4021, 5046		20.4	[19.3-21.6]	1	1			5683, 4944
Yes, ethnic-mixing in at least one partnership	46.9	[41.4-52.4]	2.57	1.62	[1.17-2.24]		463, 522		38.5	[33.7-43.7]	2.44	1.3	[0.98-1.72]		582, 439
Disassortative geographical-mixing (when first met) in any of (max.) 3 MRPs						0.4
No, only assortative mixing	26.5	[24.9-28.2]	1	1	-		3771, 4650		20.9	[19.7-22.2]	1	1		0.17	5319, 4591
Yes, geographical-mixing in at least one partnership	32.8	[28.9-36.9]	1.35	1.1	[0.88-1.38]		713, 918		27.8	[24.6-31.2]	1.46	1.16	[0.94-1.43]		946, 792
Outcome: STI diagnosis in the past year
Hypothesised explanatory variables:
Disassortative age-mixing in any of (max.) 3 MRPs						0.087								0.035
No, only assortative mixing	0.9	[0.7-1.3]	1	1	-		2866, 3337		0.9	[0.7-1.3]	1	1			4041, 3551
Yes, age mixing in at least one partnership	1	[0.6-1.6]	1	1.72	[0.92-3.21]		1590, 2191		1.4	[1.0-1.9]	1.48	1.68	[1.04-2.71]		2199, 1811
Disassortative ethnic-mixing in any of (max.) 3 MRPs						0.004								0.12
No, only assortative mixing	0.7	[0.5-1.0]	1	1			3997, 5012		0.9	[0.7-1.2]	1	1			5661, 4928
Yes, ethnic-mixing in at least one partnership	3.3	[1.9-5.6]	4.81	2.58	[1.36-4.89]		459, 516		3.4	[1.9-5.9]	3.99	1.81	[0.85-3.82]		579, 434
Disassortative geographical-mixing (when first met) in any of (max.) 3 MRPs						0.64								0.04
No, only assortative mixing	0.9	[0.7-1.2]	1	1	-		3753, 4619		0.9	[0.7-1.2]	1	1			5299, 4576
Yes, geographical-mixing in at least one partnership	1.2	[0.6-2.3]	1.31	1.2	[0.56-2.59]		703, 909		1.9	[1.2-3.1]	2.07	1.74	[1.03-2.94]		941, 786
Notes for Supplementary Table 4:
1 AOR = adjusted odds ratio; for partnership-level outcome (condom use at first sex with partner) OR adjusted for participant's age at first sex with that partner; for participant-level outcomes (STI risk perception and reported STI diagnosis) ORs adjusted for participant's age at interview, whether any of their (max.) 3 MRPs were casual. participant's opposite-sex partner numbers in the past yea…
2 unweighted, weighted partnerships in the past year of sexually-active participants aged 16-74
3 unweighted, weighted participants, defined as those sexually-active and aged 16-74
4 participants were asked: "What do you think about the risks to you, personally, with your present lifestyle of getting a sexually transmitted infection that is not HIV?". Response options were: greatly at risk; quite a lot; not very much; not at all.
For the purposes of these (binary) analyses this was coded as "not at all at risk" vs. "at some risk".
